# Supplementary material for: Pharmacogenomics and Pharmacometabolomics in Precision Tramadol Prescribing for Enhanced Pain Management: Evidence from QBB and EMR Data
Source: Pharmaceuticals (Basel). 2025 Jun 27;18(7):971. doi: 10.3390/ph18070971 (PMC12300021; doi:10.3390/ph18070971)
Supplement: Supplementary file 1 [file pharmaceuticals-18-00971-s001.zip]

Archive with 4 entries (4 files):
- Tramadol Suppl.pdf
- Table S4_correlation coefficient.xlsx
- Table S5_correlation p-value.xlsx
- TableS1_Pharmacogenetic variant summary.xlsx
