# Supplementary material for: Pharmacogenomics and Pharmacometabolomics in Precision Tramadol Prescribing for Enhanced Pain Management: Evidence from QBB and EMR Data
Source: Pharmaceuticals (Basel). 2025 Jun 27;18(7):971. doi: 10.3390/ph18070971 (PMC12300021; doi:10.3390/ph18070971)
Supplement: Supplementary file 1 [file pharmaceuticals-18-00971-s001.zip › Table S4_correlation coefficient.xlsx]

## Sheet: Table S4_correlation coefficien
	Age	BMI	Average systolic BP	Average diastolic BP	Average pulse rate	HOMA-IR	Glucose	Insulin	HbA1C %	C-Peptide	Sitting height	Weight	Waist size	Hips size	Waist to hip ratio	Left handgrip	Right handgrip	Albumin	Alkaline Phosphatase	ALT (GPT)	AST (GOT)	Bilirubin Total	GGT	GGT_2	Bicarbonate	Calcium	Calcium Corrected	Chloride	Creatine Kinase	Creatinine	Total Protein	Phosphorus	Potassium	Homocysteine	Magnesium	Sodium	Urea	Uric Acid	C Reactive Protein	Hematocrit	Hemoglobin	Hemoglobin estimated from measured HCT	Basophil Auto	Basophils Auto	Eosinophil Auto	Eosinophils Auto	Lymphocyte Auto	Lymphocyte Auto	Mean cell hemoglobin
1-methylguanidine	0.105456	0.261294	0.200092	0.00519401	0.138142	0.0857884	0.0670342	0.1393	0.283398	-0.0707692	0.0723554	0.263126	0.168347	0.343383	0.029304	0.196352	0.116861	-0.183775	0.14301	0.0709916	0.245553	0.219132	-0.204593	0.0466545	0.0390747	-0.227733	-0.122668	0.0888389	0.286336	-0.0314696	-0.391597	0.238277	0.0410479	0.135866	-0.351358	0.226805	0.141504	0.0543511	0.10664	0.116929	0.0852821	-0.490909	-0.188754	-0.101135	0.156665	0.136342	-0.00305952	-0.284493	-0.169595
quinolinate	0.0929238	0.20757	0.141744	0.000916591	0.181846	0.115708	-0.00489748	0.175348	0.228884	-0.0105983	0.128225	0.205739	0.128934	0.324408	-0.014652	0.113209	0.0589447	-0.206979	0.176012	0.0700736	0.257524	0.240526	-0.194011	0.0220995	0.010544	-0.224672	-0.120526	0.103645	0.18886	-0.08066	-0.344028	0.286238	0.0294074	0.0376455	-0.259153	0.23144	0.0330074	0.0424428	0.0601064	0.0683865	0.0293444	-0.539394	-0.133111	-0.0842789	0.098641	0.103697	0.0119321	-0.302198	-0.151261
N2,N2-dimethylguanosine	0.311784	0.312576	0.218115	0.0171097	0.0965771	0.101359	0.164678	0.145716	0.311236	-0.0878632	0.0357197	0.241148	0.179041	0.398165	0.0164835	0.0269984	-0.000685403	-0.311552	0.234683	0.0523257	0.183551	0.0602079	-0.141099	0.119092	0.0114743	-0.307011	-0.12848	-0.0311553	0.289817	-0.127712	-0.285718	0.242248	0.180121	0.1564	-0.215961	0.188489	0.11522	-0.0418321	0.269509	-0.0253396	-0.104845	-0.406061	-0.298809	-0.211464	0.135593	0.18627	0.0232523	-0.35409	-0.266769
N1-methylinosine	0.0455449	0.147741	0.137773	-0.0730217	0.149144	0.0613647	0.0269361	0.110585	0.130294	-0.11453	0.0567852	0.135531	0.0785213	0.251569	-0.0274725	0.0628939	0.0284442	-0.189035	0.14026	-0.00397798	0.133826	0.286064	-0.130517	-0.0270105	0.0921045	-0.309153	-0.17253	0.104262	0.276763	-0.144516	-0.408476	0.266687	0.0725996	-0.00479124	-0.228214	0.316724	0.00702935	-0.059542	-0.0174503	0.0094642	-0.0213969	-0.563636	-0.104829	-0.0566967	0.0302336	0.0505681	-0.00428332	-0.405983	-0.110313
1-methyl-5-imidazoleacetate	0.155281	0.272283	0.217504	0.0525512	0.261614	0.124561	0.079584	0.182985	0.251308	-0.0536752	0.113265	0.223443	0.132295	0.331141	-0.00671551	0.120265	0.022961	-0.245653	0.197097	0.0957775	0.266118	0.199878	-0.0987693	0.0859424	-0.00682256	-0.294461	-0.154482	0.0721816	0.282855	-0.12649	-0.331446	0.270658	0.00245062	0.0342232	-0.332365	0.255233	0.0629585	-0.0317557	0.131846	0.00274767	-0.0437109	-0.381818	-0.143871	-0.108796	0.10933	0.128021	-0.0201928	-0.343712	-0.209931
1-methyl-4-imidazoleacetate	0.211218	0.453602	0.280739	0.103575	0.11736	0.0131278	0.130089	0.0491828	0.235843	-0.128889	0.287895	0.375458	0.321723	0.424791	0.18315	0.253416	0.16107	-0.209764	0.168067	0.220931	0.434936	0.109108	-0.0952418	0.41989	-0.0552007	-0.219162	-0.169165	0.0595344	0.328112	-0.0146655	-0.444076	0.11975	0.0300201	0.196783	-0.225763	0.205793	0.149756	0.162443	0.151236	0.0711342	0.0116155	-0.381818	-0.26776	-0.0766172	0.263857	0.282926	0.0140738	-0.284493	-0.227655
4-acetamidobutanoate	0.203271	0.338828	0.285627	0.0109991	0.128056	0.141047	0.12611	0.182985	0.254401	-0.0208547	0.0921997	0.318681	0.219676	0.400307	0.0555556	0.139901	0.108979	-0.2571	0.246295	0.186965	0.313694	0.230746	-0.208121	0.205034	0.0598524	-0.252526	-0.112267	0.0561413	0.32376	-0.0140544	-0.367659	0.313732	0.107215	0.0961671	-0.125901	0.276863	0.183374	0.127023	0.302471	0.125782	0.0482959	-0.406061	-0.141411	-0.111861	0.127653	0.144023	-0.0599665	-0.334554	-0.205959
hydantoin-5-propionate	0.148947	0.29641	0.137554	0.102994	0.267921	0.247564	0.106311	0.263131	0.078707	0.0509402	0.0300906	0.28547	0.221766	0.37438	0.0598291	0.0367259	0.0113091	-0.294588	0.140339	0.245332	0.300503	0.188292	-0.0282198	0.0309279	0.0665692	-0.151079	0.0311858	0.0684213	0.0633037	-0.109153	-0.233073	0.203593	-0.0878524	0.0527532	-0.241729	0.181424	-0.0975527	-0.149111	-0.046534	0.0526586	-0.00855579	-0.406061	-0.151122	-0.040298	0.106721	0.183025	0.0719673	-0.247179	-0.233442
lidocaine	0.330694	0.317194	0.285361	0.237448	0.470327	0.222881	-0.0213402	0.289812	0.217213	0.140316	0.0103781	0.350791	0.183527	0.316832	0.027668	0.123017	-0.046074	-0.422065	0.0642769	0.021303	-0.121711	-0.190052	-0.189028	-0.376653	-0.00100389	-0.33911	-0.0831479	-0.0477983	-0.117293	-0.0766758	-0.111691	0.090954	-0.131019	0.0220526	-0.265611	-0.0185013	0.0351399	-0.388436	0.187993	-0.0889548	-0.169676	-0.566667	-0.0859856	-0.25066	0.238319	0.365456	-0.111909	-0.394269	-0.255751
3-phosphoglycerate	0.27113	0.208791	0.153047	0.0195539	0.163509	0.160281	0.160086	0.195509	0.262907	0.0153846	-0.220424	0.150183	0.157959	0.269626	0.0525031	-0.135605	-0.116861	-0.0751808	0.583346	0.243575	0.210562	0.130196	0.186956	0.143647	0.0862123	-0.00153046	0.00978895	-0.246466	0.0931245	-0.102047	0.0564685	0.264854	0.359935	-0.022245	-0.181346	0.0849747	-0.0849634	-0.0418321	0.170625	-0.00732713	-0.0479903	-0.406061	-0.272371	-0.111861	0	0.0972957	0.100964	-0.396825	-0.0837281
creatinine	0.244536	0.284493	0.249275	0.116713	0.15923	0.0610594	0.00306092	0.117306	0.328247	-0.085812	0.169745	0.235043	0.156431	0.313697	0.0628816	0.0944942	0.00753943	-0.20667	0.149733	0.118727	0.296812	0.129279	-0.208121	0.2345	-0.0037214	-0.334559	-0.209545	-0.0616937	0.294169	-0.0922701	-0.27866	0.287765	-0.0480934	0.200205	-0.245675	0.123291	0.133252	0.0308397	-0.00193892	0.0363303	0.0155892	-0.454545	-0.252696	-0.171623	0.231791	0.224676	-0.0550713	-0.275946	-0.149122
N-acetyl-isoputreanine	0.129299	0.159341	0.0180235	-0.0571342	0.320599	0.0879255	0.123661	0.0950054	0.0958838	-0.105641	0.0482369	0.245421	0.0739383	0.297476	-0.0811966	0.141128	0.156272	-0.234515	0.0818946	0.0911875	0.201047	0.148839	-0.275143	-0.073665	-0.13397	-0.409858	-0.241665	-0.00832865	0.154917	-0.0934922	-0.168485	0.177486	0.00398226	0.159138	-0.255477	0.0651987	0.0702935	-0.0531298	0.17838	0.11296	0.0051964	-0.321212	-0.214577	-0.306469	0.201252	0.160666	-0.132477	-0.233211	-0.202903
glutamine conjugate of C6H10O2 (1)*	0.185242	0.233504	0.234731	-0.0523614	-0.0968847	-0.107027	-0.138204	-0.0266849	0.165758	-0.0492308	0.22226	0.26359	0.183778	0.289732	0.0803419	0.200791	0.186657	-0.22382	0.0280678	-0.0397602	0.0378339	0.0527127	-0.337903	-0.0220995	0.0478466	-0.417626	-0.262717	0.219778	0.25451	-0.0482546	-0.504731	0.101573	-0.0363764	0.0927994	-0.0940295	0.346357	0.218419	-0.00957592	-0.131595	0.00854847	-0.0544148	-0.4	-0.118887	0.000883991	0.129981	0.155804	-0.0215902	-0.316923	-0.100274
hydroxy-N6,N6,N6-trimethyllysine*	0.186765	0.247863	0.203758	0.029942	0.160147	0.0305297	0.0247935	0.0986712	0.353378	-0.0618803	0.194474	0.200855	0.118851	0.306351	-0.0238095	0.090199	-0.0222756	-0.29237	0.0623377	-0.00887396	0.20872	0.127445	-0.194011	0.0478822	-0.0973765	-0.275789	-0.144081	0.049355	0.302872	-0.147877	-0.257791	0.303345	0.0269568	0.131759	-0.283659	0.244727	0.0574573	-0.0406107	0.221037	-0.0406045	-0.0776403	-0.478788	-0.146638	-0.211464	0.158192	0.209314	0.0241702	-0.324176	-0.138121
1-methylurate	0.203271	0.358364	0.326867	0.398411	0.196822	0.192337	-0.196817	0.251413	0.134933	0.30188	0.232026	0.382173	0.25634	0.304821	0.160562	0.0582919	-0.0178205	-0.275972	-0.104202	0.118421	0.010743	-0.182152	-0.074077	0.157152	0.074738	-0.22559	0.0100949	0.0542905	-0.0548303	0.00947144	-0.200709	0.0565145	-0.398532	0.0407256	0.0768882	0.0636537	-0.0605135	-0.243664	-0.0290838	-0.0906732	-0.0531867	-0.29697	0.0747021	0.0950054	0.324324	0.391103	-0.15267	-0.259463	-0.0782277
5,6-dihydrouracil	-0.114792	0.0684615	0.216362	0.0781521	-0.0335067	-0.203885	0.0683138	-0.266795	0.0611343	-0.349565	0.0384689	0.112308	-0.00153994	0.0994798	0.0315385	0.152122	0.157333	-0.0382177	-0.145112	0.268906	0.344635	0.288906	-0.0781661	0.250672	-0.146332	-0.220081	-0.195452	-0.268996	0.0785755	-0.189449	-0.116079	0.0985374	-0.0521138	0.0974761	-0.417378	-0.0316194	-0.0805086	0.116561	-0.0678621	0.265436	0.273498	-0.454545	-0.302545	-0.393466	0.222436	0.184654	0.122953	0.169231	0.276858
1-ribosyl-imidazoleacetate*	0.395538	0.236264	0.281045	0.114268	0.104218	-0.0549534	0.0177534	-0.00580419	0.400547	-0.0953846	0.233552	0.174603	0.107241	0.189442	0.0604396	0.0401907	-0.113777	-0.1813	0.0464477	-0.00367198	0.206879	0.0626529	-0.36333	0.151013	-0.0356634	-0.34619	-0.192414	-0.0132641	0.355092	-0.0595784	-0.311804	0.347946	-0.0422732	0.204654	-0.0964932	0.155426	0.312653	-0.00519084	-0.0756178	-0.0412151	-0.0568547	-0.454545	-0.150634	-0.121055	0.2153	0.224676	-0.0826069	-0.278388	-0.191291
carboxyethyl-GABA	-0.0840594	-0.225885	-0.0320758	-0.11549	-0.25214	-0.506488	-0.353231	-0.431954	0.0583808	-0.256752	0.486338	-0.26801	-0.25634	-0.305739	-0.103175	0.0635075	-0.0939002	0.137677	-0.250879	-0.38464	0.00675271	0.109108	-0.620835	-0.0552487	-0.0710166	-0.277932	-0.315388	0.332221	0.398608	-0.0928812	-0.403259	0.243165	-0.072906	0.0855579	0.135703	0.437233	0.144254	0.0366412	-0.12603	-0.218898	-0.136023	-0.127273	0.115896	0.0229852	-0.0311498	-0.0640103	-0.148081	-0.321734	0.109091
glutarylcarnitine (C5-DC)	-0.0623182	0.137094	0.027716	-0.00992471	-0.0205409	0.10942	-0.0130182	0.147793	-0.10883	-0.0246154	0.102906	0.197265	0.0530459	0.361051	-0.115214	0.157128	0.251687	-0.252888	0.0749615	-0.0483292	0.0573495	0.0256718	-0.144626	-0.104359	-0.0452322	-0.430312	-0.19839	0.306514	0.192341	-0.0995723	-0.533869	-0.0776733	0.0449635	-0.151329	-0.276989	0.248854	-0.112917	-0.0923393	0.207464	-0.0506069	-0.107858	-0.366667	-0.050303	-0.0525975	0.0933812	0.0641123	-0.0915013	-0.251966	-0.237509
taurine	-0.0733609	0.105617	0.256606	0.0369692	0.179095	0.0726607	-0.0667281	0.115473	-0.030157	-0.0242735	0.0827355	0.120269	-0.0290254	0.197705	-0.132479	0.0944942	0.21693	-0.271332	0.374332	0.175337	0.163293	0.247861	-0.211648	0.121547	0.0942754	-0.264158	-0.0810647	0.0576836	-0.0548303	-0.136266	-0.152833	0.158851	0.0321644	-0.192334	0.0352277	0.273773	-0.128973	-0.0775573	0.504118	-0.011296	-0.135106	-0.284848	0.0544127	-0.127185	0.0329821	0.0953754	-0.0666974	-0.338828	-0.0855615
phosphoethanolamine	-0.113404	0.0360195	0.115167	0.0164986	-0.0296455	0.171882	0.0777475	0.14541	-0.0668867	0.071453	0.000305297	0.155067	0.0293309	0.105892	-0.010989	0.25403	0.330364	-0.300105	-0.0916731	-0.0214199	-0.0914686	0.172066	-0.303363	-0.169429	0.32035	-0.0841754	0.161212	-0.14899	-0.0252393	0.135044	0.0527858	-0.00824806	0.018686	0.387406	0.0600402	0.00339899	-0.0556235	-0.119695	0.500241	0.245459	0.151001	-0.551515	-0.199821	-0.554709	0.240037	0.288686	0.000305952	-0.264957	0.0473644
5-(galactosylhydroxy)-L-lysine	0.191961	0.296703	0.148465	-0.0663001	0.0473717	0.0851778	0.155801	0.113334	0.261747	-0.12	0.0552587	0.290598	0.211427	0.369397	0.101954	0.194204	0.156615	-0.29732	0.104202	0.0541617	0.197056	0.204768	-0.29278	0.17434	0.0468276	-0.393941	-0.211686	-0.028996	0.387293	-0.0271922	-0.345563	0.204063	0.115792	0.300479	-0.135397	0.218153	0.168093	0.0922137	0.273387	0.135857	0.0721382	-0.442424	-0.367055	-0.327922	0.146893	0.112658	-0.082301	-0.288767	-0.189458
cysteine sulfinic acid	-0.452392	-0.384005	-0.160073	-0.0345249	-0.00213937	0.0290032	-0.464036	0.0895067	-0.409053	0.11453	0.0836514	-0.321123	-0.276199	-0.397553	-0.117216	0.0696435	0.0795067	0.206051	-0.25699	-0.31579	-0.438926	-0.165037	0.067022	-0.462861	0.295851	-0.167126	-0.240747	0.140353	-0.056571	0.157654	-0.0804063	-0.328395	-0.303877	-0.180014	0.193599	-0.105369	-0.150978	-0.0806107	-0.182258	-0.167608	-0.106373	0.515152	0.457743	0.266628	-0.0247366	-0.143383	-0.384275	-0.108669	0.152177
N-acetyl-1-methylhistidine*	0.358551	0.321123	0.351001	0.21051	0.0684597	-0.0796825	-0.199266	0.0143577	0.394361	0.0509402	0.342848	0.28083	0.208372	0.24453	0.138584	0.152173	-0.0726527	-0.288348	0.00763942	-0.0734396	0.0969935	-0.0657091	-0.317473	0.12523	-0.0759785	-0.340987	-0.17406	0.139428	0.156658	0.00336083	-0.470469	0.236444	-0.154389	0.103354	-0.0866907	0.174275	0.255501	0.0329771	-0.0368394	-0.100748	-0.0923125	-0.418182	-0.056872	-0.00612938	0.167965	0.193311	-0.0523177	-0.220391	-0.210543
[truncated: 35 more columns]
