# Supplementary material for: Pharmacogenomics and Pharmacometabolomics in Precision Tramadol Prescribing for Enhanced Pain Management: Evidence from QBB and EMR Data
Source: Pharmaceuticals (Basel). 2025 Jun 27;18(7):971. doi: 10.3390/ph18070971 (PMC12300021; doi:10.3390/ph18070971)
Supplement: Supplementary file 1 [file pharmaceuticals-18-00971-s001.zip › Table S5_correlation p-value.xlsx]

## Sheet: Table S5_correlation p-value (1
	Age	BMI	Average systolic BP	Average diastolic BP	Average pulse rate	HOMA-IR	Glucose	Insulin	HbA1C %	C-Peptide	Sitting height	Weight	Waist size	Hips size	Waist to hip ratio	Left handgrip	Right handgrip	Albumin	Alkaline Phosphatase	ALT (GPT)	AST (GOT)	Bilirubin Total	GGT	GGT_2	Bicarbonate	Calcium	Calcium Corrected	Chloride	Creatine Kinase	Creatinine	Total Protein	Phosphorus	Potassium	Homocysteine	Magnesium	Sodium	Urea	Uric Acid	C Reactive Protein	Hematocrit	Hemoglobin	Hemoglobin estimated from measured HCT	Basophil Auto	Basophils Auto	Eosinophil Auto	Eosinophils Auto	Lymphocyte Auto	Lymphocyte Auto	Mean cell hemoglobin
1-methylguanidine	0.600625	0.18801	0.316983	0.979487	0.49199	0.6705	0.739729	0.488331	0.169819	0.731194	0.719857	0.184822	0.401256	0.0794975	0.884637	0.3263	0.569678	0.358835	0.476706	0.724934	0.216992	0.272126	0.523571	0.858876	0.846564	0.253275	0.542161	0.659466	0.174948	0.876174	0.0433831	0.231357	0.838913	0.508105	0.0723178	0.255266	0.481409	0.787736	0.705232	0.561356	0.672338	0.149656	0.345734	0.615713	0.435171	0.497703	0.987916	0.150367	0.397723
quinolinate	0.6448	0.298851	0.480656	0.99638	0.363989	0.56548	0.980658	0.381669	0.271106	0.959019	0.523873	0.303231	0.521561	0.0987576	0.942176	0.57396	0.774858	0.30026	0.379838	0.728357	0.194694	0.226851	0.545715	0.932907	0.958372	0.259884	0.549287	0.606928	0.376793	0.689199	0.078897	0.147772	0.884232	0.855129	0.191786	0.245419	0.870172	0.833513	0.831493	0.734663	0.884479	0.107593	0.50804	0.675984	0.62449	0.60675	0.952897	0.125513	0.451371
N2,N2-dimethylguanosine	0.113382	0.11242	0.274413	0.932497	0.631792	0.614928	0.411745	0.468319	0.129922	0.669518	0.859604	0.225616	0.371562	0.0396898	0.934962	0.893661	0.997349	0.113665	0.23868	0.795478	0.359432	0.765462	0.661818	0.648928	0.954702	0.119309	0.52304	0.877401	0.169532	0.525549	0.148541	0.22344	0.368636	0.445476	0.279298	0.346423	0.56713	0.835877	0.331356	0.900161	0.60275	0.244282	0.130021	0.289675	0.500089	0.352234	0.908349	0.0699757	0.178591
N1-methylinosine	0.821531	0.46209	0.493158	0.717381	0.4578	0.761083	0.893905	0.582926	0.53475	0.577454	0.778458	0.500288	0.697051	0.20558	0.891804	0.755306	0.890294	0.345003	0.485311	0.984289	0.505742	0.14803	0.685991	0.918041	0.647731	0.116621	0.389485	0.604778	0.190459	0.472029	0.034401	0.178729	0.718949	0.981467	0.252246	0.10748	0.972241	0.767985	0.950782	0.962632	0.915636	0.089724	0.602806	0.778794	0.881002	0.802211	0.983083	0.0356248	0.583858
1-methyl-5-imidazoleacetate	0.439291	0.169441	0.275793	0.794615	0.187451	0.535896	0.693146	0.360942	0.225598	0.794541	0.573769	0.262567	0.510669	0.0915605	0.97348	0.550159	0.911351	0.2168	0.32443	0.63463	0.179693	0.317511	0.760069	0.742937	0.973057	0.135975	0.441677	0.720503	0.180484	0.529551	0.0912446	0.172102	0.990321	0.86818	0.0902955	0.198834	0.755062	0.875057	0.639504	0.989148	0.82861	0.276255	0.474029	0.589073	0.587237	0.524539	0.920368	0.079191	0.293264
1-methyl-4-imidazoleacetate	0.290247	0.0174825	0.156059	0.607175	0.559905	0.948183	0.517803	0.807528	0.256398	0.530324	0.145338	0.0536195	0.101743	0.0271998	0.3605	0.20216	0.431833	0.293659	0.402051	0.268111	0.0233746	0.588001	0.768428	0.0933505	0.784494	0.272059	0.398938	0.768014	0.117513	0.942123	0.0203147	0.551883	0.881837	0.335288	0.257514	0.3031	0.455938	0.418208	0.590557	0.724403	0.954146	0.276255	0.176922	0.704067	0.183559	0.152726	0.944454	0.150367	0.253442
4-acetamidobutanoate	0.309194	0.0838355	0.148677	0.956577	0.524422	0.482839	0.530797	0.360942	0.219748	0.919456	0.647391	0.105206	0.270907	0.0385408	0.783141	0.486441	0.596154	0.195456	0.215562	0.350407	0.111072	0.246878	0.516277	0.429863	0.766809	0.203803	0.577172	0.780909	0.122751	0.944531	0.0592	0.111027	0.594532	0.640266	0.531485	0.162097	0.359903	0.527802	0.273184	0.531874	0.810937	0.244282	0.481698	0.578558	0.52574	0.473556	0.766376	0.0880666	0.302702
hydantoin-5-propionate	0.467717	0.141468	0.502801	0.6166	0.185738	0.222715	0.605234	0.194029	0.714687	0.804807	0.883985	0.157466	0.27624	0.0595286	0.771567	0.858632	0.956273	0.144047	0.494105	0.227048	0.135794	0.356966	0.930627	0.909474	0.746618	0.461296	0.879792	0.739804	0.77415	0.595563	0.251851	0.318489	0.669557	0.80225	0.234162	0.37509	0.635434	0.467223	0.869198	0.798353	0.966912	0.244282	0.461167	0.845038	0.603832	0.370819	0.726813	0.223457	0.251081
lidocaine	0.123258	0.140275	0.186879	0.275294	0.0235248	0.306675	0.923007	0.179797	0.34425	0.523098	0.962516	0.100767	0.401898	0.140752	0.900274	0.576026	0.834643	0.0448424	0.770767	0.92314	0.580115	0.385074	0.600962	0.184364	0.996373	0.113436	0.70604	0.828542	0.622379	0.728043	0.611892	0.679803	0.551255	0.922401	0.220599	0.933225	0.873531	0.0669996	0.519832	0.68649	0.438933	0.111633	0.696463	0.248656	0.273484	0.0863781	0.611194	0.0626552	0.238855
3-phosphoglycerate	0.171327	0.295954	0.445981	0.92288	0.415118	0.424512	0.425082	0.32842	0.204186	0.940539	0.269238	0.454638	0.43134	0.173808	0.794799	0.500051	0.569678	0.709376	0.00140417	0.220837	0.291784	0.517458	0.560691	0.582303	0.668962	0.993955	0.96135	0.215233	0.665158	0.612515	0.779663	0.181847	0.065163	0.914105	0.365333	0.673454	0.673495	0.835877	0.543199	0.971066	0.812112	0.244282	0.169299	0.578558	1	0.629246	0.616312	0.040422	0.67799
creatinine	0.218963	0.150367	0.209884	0.562085	0.427595	0.762238	0.987911	0.560086	0.109164	0.676819	0.3973	0.237941	0.435865	0.111069	0.755352	0.639195	0.970841	0.300999	0.456008	0.555307	0.132731	0.520437	0.516277	0.364964	0.985302	0.088062	0.294175	0.759839	0.162927	0.647138	0.159278	0.145527	0.811716	0.32678	0.216758	0.540097	0.507588	0.878634	0.994528	0.857228	0.938484	0.186905	0.203489	0.392022	0.244684	0.259874	0.784988	0.163549	0.45787
N-acetyl-isoputreanine	0.520373	0.42727	0.9289	0.77713	0.103012	0.662763	0.538869	0.637375	0.648442	0.607522	0.811164	0.217247	0.713979	0.131825	0.687234	0.482587	0.445853	0.239027	0.684681	0.651018	0.314631	0.458733	0.386745	0.77873	0.505281	0.0337374	0.224592	0.967113	0.469801	0.642769	0.400865	0.375798	0.984272	0.43745	0.19839	0.746623	0.727537	0.792402	0.524736	0.574809	0.979478	0.365468	0.282467	0.119996	0.314126	0.423385	0.510081	0.241724	0.310089
glutamine conjugate of C6H10O2 (1)*	0.364948	0.250951	0.248399	0.799469	0.637761	0.602791	0.500764	0.897043	0.438886	0.815223	0.275144	0.193224	0.368817	0.151088	0.696427	0.325338	0.371647	0.271701	0.891738	0.847082	0.854411	0.79815	0.309475	0.932907	0.816457	0.0337659	0.194758	0.280679	0.241221	0.814918	0.00854716	0.621496	0.859964	0.659071	0.647748	0.0830355	0.28374	0.96297	0.653838	0.966941	0.791771	0.286105	0.562959	0.99658	0.526816	0.447234	0.916625	0.114681	0.625987
hydroxy-N6,N6,N6-trimethyllysine*	0.350933	0.212561	0.308013	0.882142	0.424905	0.879845	0.902303	0.624383	0.0831233	0.763949	0.331039	0.315103	0.554892	0.120145	0.906163	0.654569	0.913987	0.138908	0.757406	0.964961	0.296122	0.52642	0.545715	0.855199	0.62896	0.163798	0.473377	0.806867	0.150264	0.461675	0.194215	0.124013	0.893824	0.521128	0.151618	0.218592	0.775901	0.840607	0.428553	0.840631	0.700295	0.161523	0.465478	0.289675	0.430652	0.29472	0.904748	0.0990133	0.492057
1-methylurate	0.309194	0.0664307	0.0960814	0.0395563	0.32512	0.336484	0.325131	0.205871	0.520174	0.133923	0.244193	0.049152	0.196826	0.122103	0.42369	0.772729	0.931145	0.163507	0.604989	0.556334	0.957587	0.36317	0.819028	0.546933	0.711015	0.257889	0.960144	0.787967	0.799137	0.962603	0.315462	0.779488	0.039491	0.843414	0.703067	0.75244	0.764304	0.220662	0.918051	0.652865	0.792184	0.404702	0.711148	0.637375	0.0988498	0.0436715	0.447116	0.191237	0.698131
5,6-dihydrouracil	0.5848	0.745057	0.2989	0.710396	0.873668	0.328294	0.745589	0.197329	0.781704	0.0940531	0.85514	0.593006	0.994171	0.636134	0.881036	0.467892	0.462816	0.856076	0.488881	0.193673	0.0915857	0.161317	0.819304	0.367517	0.485194	0.290466	0.349119	0.193518	0.728158	0.364405	0.580569	0.639351	0.804601	0.65046	0.0379055	0.880733	0.702049	0.578988	0.810095	0.199708	0.185879	0.186905	0.141566	0.0516638	0.285204	0.376894	0.558199	0.418692	0.180315
1-ribosyl-imidazoleacetate*	0.0411359	0.235441	0.155591	0.570358	0.604934	0.785437	0.929964	0.977078	0.0472372	0.643001	0.241017	0.383725	0.59444	0.343945	0.764584	0.842235	0.579976	0.365455	0.818051	0.985497	0.300501	0.756216	0.245693	0.562892	0.859823	0.0769104	0.336287	0.947645	0.0886201	0.767847	0.113357	0.075326	0.834169	0.315918	0.63209	0.438856	0.112327	0.9795	0.788821	0.838266	0.778193	0.186905	0.45327	0.547523	0.280808	0.259874	0.682078	0.159702	0.339168
carboxyethyl-GABA	0.676783	0.257251	0.873807	0.566215	0.20452	0.00702091	0.0707062	0.0244506	0.78163	0.205459	0.0101048	0.176502	0.196826	0.120926	0.608572	0.752991	0.648202	0.493463	0.206869	0.0475867	0.973333	0.588001	0.0312139	0.833196	0.724841	0.160416	0.109054	0.0904444	0.053687	0.644952	0.0370015	0.221639	0.717811	0.677725	0.499739	0.0225723	0.472839	0.856018	0.654473	0.272652	0.498718	0.726057	0.564843	0.909398	0.877423	0.751096	0.46105	0.101731	0.588059
glutarylcarnitine (C5-DC)	0.762326	0.504242	0.893087	0.961622	0.920664	0.594657	0.949673	0.471211	0.612714	0.907024	0.616903	0.334082	0.796901	0.0699636	0.575168	0.443334	0.224876	0.212601	0.715899	0.814637	0.780803	0.900933	0.653825	0.690189	0.826332	0.0282127	0.331276	0.127763	0.367896	0.628417	0.00496929	0.706063	0.827348	0.470245	0.170722	0.220236	0.582861	0.653689	0.458131	0.80606	0.59996	0.33174	0.807203	0.798583	0.650024	0.755685	0.656641	0.214331	0.242681
taurine	0.716121	0.600069	0.196345	0.854743	0.371413	0.718722	0.740877	0.566275	0.886213	0.906305	0.681609	0.550148	0.885727	0.322909	0.510076	0.639195	0.287116	0.170996	0.0543988	0.381698	0.415743	0.212565	0.509028	0.64214	0.639975	0.183041	0.687717	0.775041	0.799137	0.497944	0.446624	0.428709	0.873461	0.346545	0.861519	0.167027	0.521432	0.700601	0.0553462	0.955406	0.501644	0.425038	0.787501	0.527273	0.870271	0.636059	0.740993	0.0838355	0.671323
phosphoethanolamine	0.573297	0.858437	0.567309	0.934903	0.883301	0.391295	0.6999	0.469262	0.750737	0.728692	0.998794	0.439928	0.884532	0.599114	0.956616	0.201032	0.0992825	0.128284	0.649277	0.915546	0.65001	0.390781	0.337789	0.515633	0.103295	0.676361	0.421791	0.45827	0.906809	0.501842	0.793717	0.967431	0.926294	0.0505396	0.766097	0.986575	0.782882	0.552067	0.0575595	0.217175	0.452156	0.0984012	0.317653	0.00267468	0.227826	0.144185	0.998792	0.181671	0.81452
5-(galactosylhydroxy)-L-lysine	0.337447	0.13288	0.459874	0.742484	0.814493	0.672716	0.43774	0.573533	0.206263	0.559284	0.784273	0.141429	0.28976	0.057919	0.612842	0.331724	0.444844	0.132038	0.604989	0.788459	0.324532	0.305568	0.355738	0.503352	0.816587	0.042035	0.289156	0.885841	0.0615134	0.892902	0.0774832	0.307272	0.565195	0.135827	0.500717	0.274327	0.401978	0.64734	0.324172	0.499248	0.720665	0.200423	0.0596505	0.0949508	0.464694	0.575837	0.683196	0.144069	0.343905
cysteine sulfinic acid	0.0178231	0.047986	0.42512	0.864256	0.99155	0.885813	0.0147614	0.65706	0.042319	0.577454	0.678269	0.102419	0.163147	0.040023	0.560388	0.729964	0.699437	0.302481	0.195653	0.108578	0.0219955	0.410712	0.836047	0.0613501	0.134051	0.404729	0.226411	0.485017	0.792893	0.432243	0.690129	0.0944468	0.123322	0.378875	0.333262	0.60093	0.452226	0.68938	0.515611	0.403357	0.597444	0.127553	0.0163571	0.178829	0.902526	0.475545	0.0478158	0.589511	0.448601
N-acetyl-1-methylhistidine*	0.0662783	0.102419	0.0726282	0.291905	0.734389	0.692784	0.319026	0.943336	0.0510874	0.804807	0.0799975	0.15592	0.296948	0.218975	0.490593	0.448615	0.72431	0.144678	0.969833	0.715829	0.630316	0.744704	0.314636	0.632009	0.706426	0.0817575	0.38523	0.487929	0.464763	0.986726	0.0132657	0.235073	0.441955	0.615362	0.667229	0.384633	0.198346	0.87029	0.896295	0.617071	0.646987	0.229113	0.778127	0.975794	0.402343	0.333995	0.795508	0.269313	0.291829
[truncated: 35 more columns]
