# Supplementary material for: Pharmacogenomics and Pharmacometabolomics in Precision Tramadol Prescribing for Enhanced Pain Management: Evidence from QBB and EMR Data
Source: Pharmaceuticals (Basel). 2025 Jun 27;18(7):971. doi: 10.3390/ph18070971 (PMC12300021; doi:10.3390/ph18070971)
Supplement: Supplementary file 1 [file pharmaceuticals-18-00971-s001.zip › TableS1_Pharmacogenetic variant summary.xlsx]

## Sheet: Sheet1
Gene	Variant/Allele	dbSNP (rsID)	Chromosome:Position		Genotype Frequency : n ( %)	Predicted Activity	Phenotype Category	Evidence Level	Clinical Relevance	Reference
CYP2D6	CYP2D6*1, CYP2D6*1xN, CYP2D6*2, CYP2D6*3, CYP2D6*4, CYP2D6*5, CYP2D6*6, CYP2D6*9, CYP2D6*10, CYP2D6*17, CYP2D6*41, CYP2D6*2xN (multiple haplotypes)	-	chr22 : 42125531 - 42130881	CYP2D6		PM: 1 (3.7%) IM: 8 (29.6%) NM: 17 (63.0%) UM: 1 (3.7%)	Metabolizer status	Level 1A	Determines PM, IM, NM, UM; impacts tramadol O-demethylation	CPIC, PharmGKB
CYP3A4	CYP3A4*1, *22, *15, *36			CYP3A4		Intermediate: 4 (14.8%) Normal: 22 (81.5 %) Indeterminate: 1 (3.7 %)	Metabolism	Level 3	May alter tramadol metabolism (modest effect, limited evidence)	DPWG, PharmGKB
CYP2B6	CYP2B6*1,*2,*4,*5,*6,*11					Intermediate: 10 (37%) Normal: 15 (55.6 %) Indeterminate: 1 (3.7 %) Poor: 1 (3.7 %)	Metabolism	Level3
OPRM1	A118G	rs1799971	6:154039662		AG or GG: 11 (40.7%) AA: 16 (59.3%)	AG/GG: decreased AA: increased	Efficacy	Level 3	AG/GG: increased response AA: higher dose needed	PharmGKB
OPRM1	upstream-noncoding	rs62436463	6:154069472		GG: 20 (74.1%) AG: 6 (22.2%) AA: 1 (3.7%)	GG: decreased AG: medium AA: increased	Toxicity	Level 3	GG: higher adverse event risk AG/AA: reduced risk	PharmGKB
ABCB1	C3435T	rs1045642	7:87509329		GG: 7 (25.9%) AG: 13 (48.1%) AA: 7 (25.9%)	GG: decreased AG: medium AA: increased	Metabolism/PK, Efficacy	Level 3	AA: ↑ tramadol exposure, affects PK/efficacy/toxicity	PharmGKB
ABCB1	C1236T	rs1128503	7:87550285		GG: 7 (25.9%) AG: 12 (44.4%) AA: 7 (25.9%)	GG: decreased AG: medium AA: increased	Metabolism/PK	Level 3	AA: ↑ tramadol exposure	PharmGKB
